# Supplementary material for: The Great Gobi A Strictly Protected Area: Characterization of Soil Bacterial Communities from Four Oases
Source: Microorganisms. 2024 Feb 3;12(2):320. doi: 10.3390/microorganisms12020320 (PMC10891509; doi:10.3390/microorganisms12020320)
Supplement: Supplementary file 1 [file microorganisms-12-00320-s001.zip]

Archive with 1 entries (1 files):
- microorganisms-2828885-supplementary.pdf
